# Supplementary material for: Using Copy Number Variation Data and Neural Networks to Predict Cancer Metastasis Origin Achieves High Area under the Curve Value with a Trade-Off in Precision
Source: Curr Issues Mol Biol. 2024 Aug 1;46(8):8301–19. doi: 10.3390/cimb46080490 (PMC11352492; doi:10.3390/cimb46080490)
Supplement: Supplementary file 1 [file cimb-46-00490-s001.zip]

Archive with 1 entries (1 files):
- cimb-3043040-supplementary.pdf
